# Supplementary material for: Monthly Follow-Ups of Functional Status in People with COPD: A Longitudinal Study
Source: J Clin Med. 2022 May 28;11(11):3052. doi: 10.3390/jcm11113052 (PMC9181503; doi:10.3390/jcm11113052)
Supplement: Supplementary file 1 [file jcm-11-03052-s001.zip]

Archive with 1 entries (1 files):
- jcm-1708131-supplementary.pdf
